# Supplementary material for: Strategies of data layout and cache writing for input-output optimization in high performance scientific computing: Applications to the forward electrocardiographic problem
Source: PLoS One. 2018 Aug 23;13(8):e0202410. doi: 10.1371/journal.pone.0202410 (PMC6107169; doi:10.1371/journal.pone.0202410)
Supplement: S1 Table — I/O times for data writing to disk, data conversion, and post-processing in default-style chunks, new-style chunks, and new-style chunks with caching. (XLSX) [file pone.0202410.s001.xlsx]

## Sheet: Fig. 5 & Table 1
	8 nodes												20 nodes
	Method 1 (Default)				Method 2 (New)				Method 3 (New + cache)				Method 1 (Default)				Method 2 (New)				Method 3 (New + cache)
	Output (s)	DataConv (s)	PostProc (s)		Output (s)	DataConv (s)	PostProc (s)		Output (s)	DataConv (s)	PostProc (s)		Output (s)	DataConv (s)	PostProc (s)		Output (s)	DataConv (s)	PostProc (s)		Output (s)	DataConv (s)	PostProc (s)
4 stripes	33.662	428.901	466.937		1473.72	33.69	7.277		22.562	24.376	7.035		65.279	252.832	194.897		3318.41	22.348	19.227		21.538	21.544	7.131
	39.48	446.029	561.113		1314.72	25.844	6.818		24.315	26.934	7.608		53.803	220.097	825.804		1312.29	13.378	5.342		25.895	33.761	32.414
	75.25	418.713	798.084		4211.94	22.952	15.861		42.899	40.582	29.175		121.516	251.181	478.538		4883.05	16.153	14.355		65.264	35.871	39.904
MEAN	49.464	431.214	608.711		2333.46	27.4953	9.98533		29.9253	30.6307	14.606		80.1993	241.37	499.746		3171.25	17.293	12.9747		37.5657	30.392	26.483
SEM	13.0019	7.96983	98.5119		940.361	3.20787	2.94082		6.50654	5.03016	7.28638		20.9223	10.6472	182.436		1033.41	2.65141	4.06724		13.9062	4.46573	9.91463
24 stripes	43.228	954.692	955.343		555.528	30.919	9.876		26.013	35.556	8.89		40.608	560.526	358.928		389.911	76.161	30.201		13.369	21.209	7.937
	54.762	893.002	1912.49		409.209	22.981	8.216		14.803	32.055	18.033		56.231	519.873	439.64		407.313	30.594	11.772		15.539	39.115	42.136
	50.352	947.007	921.591		1379.8	42.015	31.305		29.251	44.283	36.796		71.365	488.529	525.528		882.22	16.037	10.784		33.056	31.681	28.197
MEAN	49.4473	931.567	1263.14		781.513	31.9717	16.4657		23.3557	37.298	21.2397		56.068	522.976	441.365		559.815	40.9307	17.5857		20.6547	30.6683	26.09
SEM	3.36016	19.4097	324.82		302.111	5.51979	7.43513		4.3773	3.63579	8.21377		8.87916	20.8416	48.101		161.281	18.1095	6.31411		6.23223	5.19376	9.92845
42 stripes	38.314	951.029	841.023		1132.94	43.458	22.472		12.787	24.915	8.355		26.328	634.202	466.495		940.891	19.27	11.711		19.7	14.328	7.278
	50.255	1038.6	854.546		938.229	41.429	31.425		14.667	39.988	30.818		23.963	523.339	410.386		357.682	13.914	12.703		14.141	15.519	28.243
	107.554	1056.42	1717.49		1485.37	40.068	51.726		26.128	45.967	40.743		94.823	644.521	781.986		1750.29	27.986	44.505		23.388	34.287	41.942
MEAN	65.3743	1015.35	1137.69		1185.51	41.6517	35.2077		17.8607	36.9567	26.6387		48.3713	600.687	552.956		1016.29	20.39	22.973		19.0763	21.378	25.821
SEM	21.3697	32.5691	289.929		160.118	0.984921	8.6541		4.16914	6.26334	9.58029		23.2359	38.7887	115.655		403.774	4.10065	10.7698		2.68753	6.46365	10.0796
