# Supplementary material for: Strategies of data layout and cache writing for input-output optimization in high performance scientific computing: Applications to the forward electrocardiographic problem
Source: PLoS One. 2018 Aug 23;13(8):e0202410. doi: 10.1371/journal.pone.0202410 (PMC6107169; doi:10.1371/journal.pone.0202410)
Supplement: S2 Table — I/O times for data writing to disk, data conversion, and post-processing in new-style chunks with caching, with and without HDF5 alignment. (XLSX) [file pone.0202410.s002.xlsx]

## Sheet: Table 2
ALIGNED					UNALIGNED
Output (s)	DataConv (s)	PostProc (s)	Total (s)		Output (s)	DataConv (s)	PostProc (s)	Total (s)
23.564	23.578	6.889	214.805		19.269	24.302	5.877	204.682
17.936	36.737	11.186	191.957		18.66	27.483	9.427	184.367
19.215	27.112	6.786	202.125		21.242	36.754	6.717	193.719
20.9	44.37	5.775	213.918		18.93	41.611	6.197	209.254
17.345	47.415	5.664	213.779		18.955	45.78	6.203	214.816
16.672	45.145	9.283	213.508		16.996	26.88	6.177	185.077
16.453	27.466	10.245	197.991		28.07	28.946	6.294	204.553
20.308	29.711	8.464	204.319		22.596	29.183	8.329	199.758
37.034	35.352	11.447	269.022		24.66	29.532	5.853	203.767
20.857	48.333	7.68	223.554		23.814	45.604	7.568	223.479
18.968	47.342	7.363	221.61		18.315	39.178	6.326	213.231
102.376	23.915	9.897	284.075		23.001	46.226	8.977	227.479
21.961	47.041	8.137	225.6		18.886	47.443	8.378	222.062
19.573	46.53	7.198	227.133		17.427	37.187	6.86	207.538
17.4	37.787	12.806	224.006		32.082	24.311	6.548	222.278
20.87	42.789	9.754	218.054		21.408	37.471	12.828	223.792
20.792	42.385	8.898	217.724		25.243	39.705	7.144	217.047
19.798	46.748	8.834	221.823		18.69	46.609	7.229	215.241
15.939	40.85	9.519	209.488		17.627	34.954	13.222	219.038
28.519	32.211	6.587	225.817		17.736	39.252	8.763	208.353
20.229	39.461	8.487	225.214		23.558	39.633	7.239	227.338
21.703	40.838	7.89	227.826		21.495	35.815	7.639	213.593
20.055	42.314	7.014	226.218		21.943	36.14	7.958	213.837
32.544	32.006	6.575	225.571		23.474	42.144	7.987	226.892
19.476	40.95	6.437	225.855		18.944	40.348	6.945	222.555
17.194	22.532	8.96	186.978		19.285	35.915	6.815	226.278
16.911	22.555	10.262	195.445		37.825	33.256	7.753	229.168
28.843	29.532	8.428	221.182		27.257	30.315	9.984	210.073
17.853	29.364	10.394	204.6		21.584	23.173	6.775	193.302
40.308	32.59	9.087	236.303		15.18	25.429	6.117	198.767
34.095	31.346	8.534	214.267		16.466	23.677	7.277	191.21
21.907	35.568	8.097	208.826		18.838	24.016	6.848	193.684
71.513	28.091	13.223	254.264		19.496	34.5	6.482	211.429
16.751	51.384	7.387	214.882		25.23	40.302	7.624	213.176
28.075	25.332	9.375	203.398		16.887	24.808	7.826	187.64
20.253	23.777	7.619	204.664		20.048	27.095	7.396	192.868
21.338	33.164	8.42	207.789		16.13	22.882	6.002	184.362
17.734	27.776	7.233	194.714		22.091	32.25	14.923	210.459
73.105	26.714	9.102	252.578		25.858	28.064	7.203	208.931
60.786	34.755	9.158	249.55		18.007	23.269	7.967	191.164
20.685	31.387	17.767	223.379		18.145	37.147	9.095	194.206
21.041	32.79	6.719	202.799		19.72	24.025	6.947	183.513
19.269	23.197	7.728	193.39		20.518	22.615	6.474	179.257
36.529	27.778	21.203	218.369		18.784	27.283	6.006	181.768
21.543	24.128	6.62	181.648		29.266	26.915	7.032	192.776
14.868	31.841	7.343	183.589		17.538	23.188	6.918	178.654
19.444	25.061	8.68	184.177		16.653	26.92	6.221	181.518
24.766	23.295	8.582	192.544		16.905	22.883	6.623	176.663
28.7	24.199	7.465	199.246		22.373	21.941	8.109	182.649
17.948	27.585	7.155	182.697		21.478	40.212	6.023	199.901
19.27	23.745	9.489	183.885		17.951	30.112	6.425	194.393
24.738	23.701	6.67	184.604		21.486	21.527	7.261	194.902
17.833	29.803	12.643	192.698		18.535	25.294	7.078	196.981
20.103	24.502	7.028	182.834		17.854	22.363	6.819	176.674
18.451	22.84	8.49	180.897		22.21	32.826	8.671	200.109
18.772	25.767	7.358	182.031		18.636	23.292	7.146	183.289
20.947	23.05	7.546	182.027		18.566	24.565	6.767	185.452
26.589	28.476	9.274	210.527		21.909	26.389	8.865	192.86
17.919	32.801	6.799	199.861		19.532	23.85	6.894	191.646
16.713	22.726	5.741	185.483		26.282	22.687	6.51	186.92
22.179	24.338	7.737	196.963		21.403	25.614	6.543	184.813
16.944	33.112	8.124	202.362		18.914	24.117	6.374	184.804
14.789	23.467	7.428	188.079		24.088	22.546	7.956	188.203
60.77	25.371	6.542	238.739		15.983	24.755	7.595	180.395
17.247	25.277	7.246	197.296		15.811	23.257	6.401	176.643
20.814	24.172	7.291	201.115		23.086	21.627	7.982	186.338
18.474	23.247	6.887	199.297		17.838	22.424	6.788	185.215
24.946	23.346	7.716	196.924		17.154	150.882	6.75	306.41
17.748	25.054	8.198	198.3		17.864	35.652	6.501	198.738
20.126	153.651	13.221	342.098		18.957	33.669	6.005	191.054
26.977	34.775	9.963	216.754		20.52	38.586	7.436	198.917
19.988	34.34	7.382	200.149		19.61	24.043	7.548	181.858
18.916	31.839	6.404	191.687		18.789	31.556	8.17	194.864
19.116	39.023	7.662	196.369		17.457	36.705	7.337	194.897
17.409	25.47	6.068	180.14		17.537	26.135	6.573	181.384
17.703	24.779	7.229	180.538		20.163	30.763	6.581	188.396
21.011	33.436	7.334	194.43		16.887	23.968	6.553	178.992
15.012	23.636	6.735	179.311		15.526	24.035	7.638	179.523
31.564	24.818	8.988	200.891		15.48	28.438	6.47	180.468
18.868	25.945	6.849	183.295		18.868	29.531	6.268	187.306
15.032	24.607	7.269	177.151		18.442	30.703	7.186	187.694
16.678	23.431	8.878	180.873		18.885	26.106	7.246	183.812
43.051	24.899	6.179	210.266		20.726	23.76	7.131	180.374
20.224	28.694	8.654	188.302		22.402	25.022	7.065	182.492
21.215	24.159	7.404	185.158		18.741	26.52	7.46	181.743
20.717	24.059	7.322	190.46		20.214	23.781	6.751	178.816
20.079	26.65	7.28	192.692		23.605	41.823	11.627	205.272
22.295	26.977	7.846	198.104		19.644	22.654	6.417	181.758
17.504	26.453	6.995	190.644		20.778	21.693	6.78	179.227
22.687	32.006	7.727	205.071		18.401	21.027	6.412	175.855
19.311	24.329	6.185	190.492		18.755	21.532	6.41	174.842
25.219	24.577	9.13	199.598		18.959	22.776	7.329	176.79
20.609	38.07	7.152	207.168		20.066	22.701	7.609	178.226
19.794	24.678	22.794	207.727		17.601	23.048	7.905	176.657
19.624	35.153	6.357	199.902		19.422	27.11	6.537	181.099
31.674	24.972	6.749	203.832		21.665	25.456	6.957	183.162
27.606	23.832	6.795	198.583		19.975	24.309	18.187	190.007
19.243	23.165	7.623	189.895		21.664	24.979	7.888	181.882
21.705	24.174	8.632	194.68		22.163	22.458	8.436	180.263
15.725	25.146	7.657	179.016		26.9	24.737	7	186.647
18.699	23.238	7.151	178.147		17.047	36.285	14.865	196.814
22.997	24.38	7.955	184.51		20.923	22.486	6.47	177.114
18.581	24.465	8.38	180.499		18.417	22.732	7.212	177.113
21.51	35.73	6.563	193.625		15.984	26.58	8.034	177.723
15.212	25.174	8.035	177.096		19.41	25.11	5.988	178.727
31.904	24.143	11.045	196.806		18.978	22.657	8.416	177.639
17.418	27.759	7.002	182.496		40.662	25.451	6.452	201.928
22.434	25.773	8.47	185.623		26.08	28.903	6.363	188.443
20.786	28.929	7.047	185.691		21.432	24.267	7.261	180.849
16.222	25.316	8.078	179.452		36.005	24.914	7.339	197.579
24.975	29.415	11.411	195.395		20.6675	30.1578	7.52512	195.001
19.06	23.352	6.543	177.688		0.408798	1.29294	0.179805	1.76176
36.873	24.131	8.266	199.025
23.8101	30.9953	8.40683	203.872
1.17583	1.29398	0.241363	2.24647
